# Supplementary material for: Novel Non-Invasive Quantification and Imaging of Eumelanin and DHICA Subunit in Skin Lesions by Raman Spectroscopy and MCR Algorithm: Improving Dysplastic Nevi Diagnosis
Source: Cancers (Basel). 2022 Feb 18;14(4):1056. doi: 10.3390/cancers14041056 (PMC8870175; doi:10.3390/cancers14041056)
Supplement: Supplementary file 1 [file cancers-14-01056-s001.zip]

Archive with 1 entries (1 files):
- cancers-1524189-supplementary.pdf
